# Supplementary material for: Poly(ethylene glycol)-b-poly(1,3-trimethylene carbonate) Copolymers for the Formulation of In Situ Forming Depot Long-Acting Injectables
Source: Pharmaceutics. 2021 Apr 22;13(5):605. doi: 10.3390/pharmaceutics13050605 (PMC8146374; doi:10.3390/pharmaceutics13050605)
Supplement: Supplementary file 1 [file pharmaceutics-13-00605-s001.zip]

Archive with 1 entries (1 files):
- pharmaceutics-1153325-SI.pdf
